# Supplementary material for: Radiomics-Based Inter-Lesion Relation Network to Describe [18F]FMCH PET/CT Imaging Phenotypes in Prostate Cancer
Source: Cancers (Basel). 2023 Jan 29;15(3):823. doi: 10.3390/cancers15030823 (PMC9913254; doi:10.3390/cancers15030823)
Supplement: Supplementary file 1 [file cancers-15-00823-s001.zip]

Archive with 1 entries (1 files):
- cancers-2156492-supplementary.pdf
